# Supplementary material for: Obesity Enhances Non-Th2 Airway Inflammation in a Murine Model of Allergic Asthma
Source: Int J Mol Sci. 2024 Jun 4;25(11):6170. doi: 10.3390/ijms25116170 (PMC11172812; doi:10.3390/ijms25116170)
Supplement: Supplementary file 1 [file ijms-25-06170-s001.zip]

Archive with 1 entries (1 files):
- ijms-2996955-supplementary.pdf
